# Supplementary material for: In Vitro HIV-1 Evolution in Response to Triple Reverse Transcriptase Inhibitors & In Silico Phenotypic Analysis
Source: PLoS One. 2013 Apr 17;8(4):e61102. doi: 10.1371/journal.pone.0061102 (PMC3629221; doi:10.1371/journal.pone.0061102)
Supplement: Material S1 — MATLAB© source code of the developed parameter inference procedure described in the Mathematical Methods section. (ZIP) [file pone.0061102.s003.zip]

Archive with 11 entries (10 files):
- Application of the computational method.pdf
- data/
- data/Iso1_AllExperiments_indvPassageTimes.csv
- data/Iso2_AllExperiments_indvPassageTimes.csv
- data/Iso3_AllExperiments_indvPassageTimes.csv
- data/Iso4_AllExperiments_indvPassageTimes.csv
- data/Iso5_AllExperiments_indvPassageTimes.csv
- EstimateMutationalParameters.m
- EstimationStats.m
- FitStoch.m
- getparameters.m
