# Supplementary material for: In Vitro HIV-1 Evolution in Response to Triple Reverse Transcriptase Inhibitors & In Silico Phenotypic Analysis
Source: PLoS One. 2013 Apr 17;8(4):e61102. doi: 10.1371/journal.pone.0061102 (PMC3629221; doi:10.1371/journal.pone.0061102)
Supplement: Material S1 — MATLAB© source code of the developed parameter inference procedure described in the Mathematical Methods section. (ZIP) [file pone.0061102.s003.zip › data/Iso1_AllExperiments_indvPassageTimes.csv]

1	28	35	28	14	14	7
2	14	14	14	14	14	7
3	7	7	14	14	14	14
4	7	28	21	14	7	14
5	21	14	14	56	7	14
6	70	49	49	28	49	14
7	14	28	21	14	21	14
8	14	28	14	28	14	14
9	7	14	14	14	14	21
10	42	21	28	28	14	7
11	14	21	14	49	91	7
12	28	70	28	70	28	28
