# Supplementary material for: In Vitro HIV-1 Evolution in Response to Triple Reverse Transcriptase Inhibitors & In Silico Phenotypic Analysis
Source: PLoS One. 2013 Apr 17;8(4):e61102. doi: 10.1371/journal.pone.0061102 (PMC3629221; doi:10.1371/journal.pone.0061102)
Supplement: Material S1 — MATLAB© source code of the developed parameter inference procedure described in the Mathematical Methods section. (ZIP) [file pone.0061102.s003.zip › data/Iso2_AllExperiments_indvPassageTimes.csv]

1	77	77	84	28	21	7
2	63	56	56	21	21	14
3	21	35	21	63	7	14
4	14	14	14	14	28	21
5	21	21	14	28	14	14
6	21	21	28	28	7	14
7	14	14	14	14	35	14
8	14	14	14	14	21	21
9	21	21	21	21	21	14
10	21	21	21	21	14	14
11	14	21	14	14	14	7
12	28	21	28	42	14	14
