# Supplementary material for: In Vitro HIV-1 Evolution in Response to Triple Reverse Transcriptase Inhibitors & In Silico Phenotypic Analysis
Source: PLoS One. 2013 Apr 17;8(4):e61102. doi: 10.1371/journal.pone.0061102 (PMC3629221; doi:10.1371/journal.pone.0061102)
Supplement: Material S1 — MATLAB© source code of the developed parameter inference procedure described in the Mathematical Methods section. (ZIP) [file pone.0061102.s003.zip › data/Iso3_AllExperiments_indvPassageTimes.csv]

1	14	21	21
2	14	7	7
3	21	28	21
4	56	56	56
5	28	14	14
6	21	21	21
7	21	14	14
8	14	21	28
9	7	21	14
10	7	35	7
11	28	21	28
12	21	21	21
