# Supplementary material for: In Vitro HIV-1 Evolution in Response to Triple Reverse Transcriptase Inhibitors & In Silico Phenotypic Analysis
Source: PLoS One. 2013 Apr 17;8(4):e61102. doi: 10.1371/journal.pone.0061102 (PMC3629221; doi:10.1371/journal.pone.0061102)
Supplement: Material S1 — MATLAB© source code of the developed parameter inference procedure described in the Mathematical Methods section. (ZIP) [file pone.0061102.s003.zip › data/Iso4_AllExperiments_indvPassageTimes.csv]

1	56	91	91	21	28	21
2	28	56	56	14	21	14
3	63	35	28	14	56	21
4	28	14	14	35	21	14
5	14	28	28	21	14	14
6	28	14	14	21	14	14
7	14	35	14	42	28	14
8	28	14	21	7	14	14
9	21	28	28	14	14	21
10	21	21	35	35	21	14
11	28	14	14	14	21	14
12	14	7	14	28	14	14
