# Supplementary material for: In Vitro HIV-1 Evolution in Response to Triple Reverse Transcriptase Inhibitors & In Silico Phenotypic Analysis
Source: PLoS One. 2013 Apr 17;8(4):e61102. doi: 10.1371/journal.pone.0061102 (PMC3629221; doi:10.1371/journal.pone.0061102)
Supplement: Material S1 — MATLAB© source code of the developed parameter inference procedure described in the Mathematical Methods section. (ZIP) [file pone.0061102.s003.zip › data/Iso5_AllExperiments_indvPassageTimes.csv]

1	49	84	56	28	21	14
2	28	56	21	14	28	14
3	56	35	63	14	14	14
4	35	14	21	49	42	21
5	14	21	21	35	14	14
6	14	14	21	14	21	14
7	0	14	98	28	14	14
8	154	21	70	21	28	21
9	7	21	42	28	21	14
10	91	21	70	28	21	7
11	14	14	14	35	21	14
12	14	28	14	21	14	14
